# Supplementary material for: Selection and Optimization of High-Yielding DNA Isolation Protocol for Quantitative Analyses of Methanogenic Archaea
Source: Microorganisms. 2022 Feb 28;10(3):523. doi: 10.3390/microorganisms10030523 (PMC8950361; doi:10.3390/microorganisms10030523)
Supplement: Supplementary file 1 [file microorganisms-10-00523-s001.zip › Table S1.xlsx]

## Sheet: Arkusz1
Sample	Mean concentration of DNA without additional purification	Mean concentration of DNA with additional purification	Mean A260/280 of DNA without additional purification	Mean A260/280 of DNA with additional purification	Mean A260/230 of DNA without additional purification	Mean A260/230 of DNA with additional purification
B1	453.87	185.81	0.6	1.5	0.7	0.817
B2	10.63	17.42	0.2	1.24	0.227	0.33
B3	450.9	68.1	1.9	1.89	1.12	1.14
B4	227.55	7.61	1.65	1.31	0.52	0.85
B5	69.75	15.97	1.35	1.71	0.58	0.54
B6	252.35	75.85	1.6	1.33	0.35	0.375
B7	554.2	178.88	0.89	1.99	0.25	0.51
B8	140.05	52.85	0.87	1.22	0.82	0.31
B9	349.25	268.66	1.62	1.51	0.73	0.73
B10	924.6	285.43	1.76	1.65	1	0.87
B11	256.7	105.86	1.17	1.15		0.333
B12	460.4	147.97	1.01	1.4	0.17	0.46
B13	270.43	45.67	0.48	1.51	0.19	0.24
B14	226.9	70.58	1.3	1.73	0.575	1.04
B15	456.15	344.11	1.4	1.39	0.26	0.845
B16	751.9	264.07	0.8	1.49		0.73
