# Supplementary material for: Selection and Optimization of High-Yielding DNA Isolation Protocol for Quantitative Analyses of Methanogenic Archaea
Source: Microorganisms. 2022 Feb 28;10(3):523. doi: 10.3390/microorganisms10030523 (PMC8950361; doi:10.3390/microorganisms10030523)
Supplement: Supplementary file 1 [file microorganisms-10-00523-s001.zip › Table S2.xlsx]

## Sheet: Arkusz1
Fold increase in number of methanogenic archaea in lysis variant E with double and single elution, compared to the non-mechanically lysed controls
sample	single elution	double elution
L1	59.1	1.24
L2	19.7	1.10
L3	131.9	1.03
L4	12.0	1.05
L5	84.4	1.03
L6	11.9	1.04
L7	27.2	1.00
L8	22.0	1.01
L9	77.3	1.11
L10	37.9	1.12
average	48.3	1.07
